# Supplementary material for: Viability of Booby Offspring is Maximized by Having One Young Parent and One Old Parent
Source: PLoS One. 2015 Jul 29;10(7):e0133213. doi: 10.1371/journal.pone.0133213 (PMC4519181; doi:10.1371/journal.pone.0133213)
Supplement: S1 Table — (XLS) [file pone.0133213.s001.xls]

## Sheet: Hoja1
S1 Table: Sample sizes for analysis of recruitment of fledglings with different combinations of mothers’ and fathers’ ages.
	First sample (monitored during first 6 years of life)
			Father's age (years)
	Mother´s age (years)	1-4	5-8	9-12	13-16	17-21	Total
	2-4	117	173	45	15	8	358
	5-8	57	901	416	88	21	1483
	9-12	32	374	610	138	16	1170
	13-16	7	82	139	54	12	294
	17-20	0	29	18	5	4	56
	Total	213	1559	1228	300	61	3361
	Second sample (monitored during first 4 years of life)
			Father's age (years)
	Mother´s age (years)	1-4	5-8	9-12	13-16	17-20	Total
	2-4	81	153	31	13	9	287
	5-8	51	895	371	68	20	1405
	9-12	23	325	418	79	10	855
	13-16	7	72	102	34	9	224
	17-20	0	25	16	5	2	48
	Total	162	1470	938	199	50	2819
